# Supplementary material for: Transcriptomic Analysis in the Hippocampus and Retina of Tg2576 AD Mice Reveals Defective Mitochondrial Oxidative Phosphorylation and Recovery by Tau 12A12mAb Treatment
Source: Cells. 2023 Sep 12;12(18):2254. doi: 10.3390/cells12182254 (PMC10527038; doi:10.3390/cells12182254)
Supplement: Supplementary file 1 [file cells-12-02254-s001.zip › Supplementary Tables_.xlsx]

## Sheet: Table S1 
Supplementary Table S1. Primers used for real-time RT-PCR
	Primer sequences
Gene symbol	Forward Primer	Reverse Primer
Actb	GGCTGTATTCCCCTCCATCG	CCAGTTGGTAACAATGCCATGT
Atp6v1h	GACATTCGAGGTGCTGTGGA	TGCCCCTGAAGATAAGACTGC
Eci1	GAGGTGTCATCCTCACGTCG	CGGCCATACATCTCCAGCAA
Hspa9	CTGGGAGGCGTCTTTACCAA	CTCCAGCCATCTCTCGTTCC
Mrpl15	TGTGAGTCCCATGACGGTTG	GCAGCTCCAAGCATGTAACG
Ndufa9	CGGACCTTCATCCCTTACCC	TATCCGCTCCACCTTGTCCT
Ndufb2	GGCGATTTTGGCATGACTCG	CACCTTGCTCCTACTCGTCC
Rhot1	TAAAAACTGCTTTCCATGCCC	TGTCACGTGCCTGTTAAGAAC

## Sheet: Table S2 
Supplementary Table S2. Sequencing coverage metrics for each sample.
Sample name	Mapped reads	Valid reads	Targets detected	On target
Sample 2_3R_S_WT	6055919	99.65%	53.08%	99.79%
Sample 3_5R_S_WT	7724910	99.47%	55.50%	99.64%
Sample 4_6R_WT	9583610	99.36%	55.14%	99.55%
Sample 5_8_R_S_WT	3171556	99.65%	47.80%	99.73%
Sample 6_Tg_S	6145136	99.69%	53.72%	99.78%
Sample 7_Tg_D	6443374	99.64%	53.25%	99.75%
Sample 8_Tg_13R_S	10467948	99.54%	61.10%	99.73%
Sample 9_Tg13R	11224441	99.36%	58.16%	99.50%
Sample 10_Tg_14_D	9289275	99.74%	54.63%	99.81%
Sample 11_Tg_mAb_D	5843686	99.70%	50.98%	99.78%
Sample 12_Tg_mAb_RD	8714510	99.46%	53.96%	99.62%
Sample 13_19_tg_mAb_R_D	9139312	99.64%	54.86%	99.74%
Sample 14_19_Tg_mAb_R_S	7262312	99.71%	53.25%	99.79%
Sample 15_20_Tg_mAb_R_D	13126852	99.51%	61.87%	99.65%
Sample 16_5D_WT_Hipp	6277067	99.64%	51.39%	99.77%
Sample 17_S_WT_Hipp	4249787	99.78%	51.15%	99.88%
Sample 18_18 D_Wt_Ipp	5648815	99.72%	51.02%	99.80%
Sample 19_19 D_Wt_Ipp	7751548	99.72%	53.61%	99.80%
Sample 20_20_S_Wt_Ipp	7583304	99.70%	54.33%	99.81%
Sample 22_1Tg_Hip_D	6769568	99.52%	52.77%	99.68%
Sample 23_D_Tg_Hipp	3682786	99.73%	49.75%	99.82%
Sample 24_24D_Tg_hip	8487218	99.77%	54.66%	99.83%
Sample 25_24S_Tg_Hip	7763525	99.79%	55.17%	99.88%
Sample 26_25D_Tg_Hip	5110823	99.86%	52.53%	99.92%
Sample 27_25S_tg_Hip	10704795	99.73%	55.89%	99.84%
Sample 28_3D_Tg_mAb_Hip	15525817	99.36%	58.32%	99.59%
Sample 29_3S_TgmAB_Hipp	4818832	99.69%	52.00%	99.80%
Sample 30_8_S_Tg_Ab_Hip	8027013	99.77%	53.99%	99.83%
Sample 31_15S_Tg_Ab_hip	10212235	99.61%	56.63%	99.72%
Sample 32_17S_tg_Ab_hip	9939946	99.66%	55.71%	99.77%
Sample 33_27D_tg_Ab_Hip	4135864	99.78%	50.41%	99.85%
OnTarget%=percent of reads mapped to Ion AmpliSeq target regions; TargetsDetected%=percent of Ion AmpliSeq target genes with ≥10 read counts

## Sheet: Table S3 
Supplementary Table S3. Gene set enrichment analysis (GSEA) results of transcriptome data in hippocampus and retina of Tg2576 vs WT mice.
Hippocampus
Down-regulated transcript
NAME	SIZE	ES	NES	NOM p-val	FDR q-val	FWER p-val	RANK AT MAX
HALLMARK_OXIDATIVE_PHOSPHORYLATION	177	-0.19665802	-3.05091	0.0	0.00136	1	11537
HALLMARK_MYC_TARGETS_V1	158	-0.20563982	-3.0119	0.0	6.8E-4	1	11475
HALLMARK_HYPOXIA	188	-0.15926833	-2.56149	0.0020283975	0.00102	2	6062
HALLMARK_ADIPOGENESIS	190	-0.146071	-2.38919	0.0	0.0032935517	9	11537
HALLMARK_INFLAMMATORY_RESPONSE	193	-0.13919345	-2.24207	0.002016129	0.004425669	16	1766
HALLMARK_UV_RESPONSE_DN	140	-0.1552058	-2.08888	0.0	0.01379459	59	10289
HALLMARK_MTORC1_SIGNALING	181	-0.12768535	-2.02194	0.0	0.02095342	107	8574
HALLMARK_INTERFERON_GAMMA_RESPONSE	181	-0.12644285	-1.9891	0.0057142857	0.021655174	125	3440
HALLMARK_KRAS_SIGNALING_UP	192	-0.1234237	-1.98527	0.007920792	0.019367097	126	6472
HALLMARK_COMPLEMENT	181	-0.11681667	-1.87779	0.010309278	0.035736598	0.23	6452
HALLMARK_IL2_STAT5_SIGNALING	191	-0.11022771	-1.78064	0.02584493	0.0547637	0.37	8391
Up-regulated transcript
NAME	SIZE	ES	NES	NOM p-val	FDR q-val	FWER p-val	RANK AT MAX
HALLMARK_SPERMATOGENESIS	130	0.15911397	21449554	0.0019455253	0.030242572	49	2495
Retina
Down-regulated transcript
NAME	SIZE	ES	NES	NOM p-val	FDR q-val	FWER p-val	RANK AT MAX
HALLMARK_OXIDATIVE_PHOSPHORYLATION	177	-0.19008285	-2.91715	0.0	0.0	0.0	12116
HALLMARK_E2F_TARGETS	188	-0.15568392	-2.51601	0.0	0.0013775781	4	7982
HALLMARK_UNFOLDED_PROTEIN_RESPONSE	107	-0.20660795	-2.49309	0.0019379845	0.0011282619	5	10127
HALLMARK_MYC_TARGETS_V1	158	-0.16485074	-2.39008	0.0	0.0021530357	12	11410
HALLMARK_G2M_CHECKPOINT	184	-0.14405274	-2.3367	0.0	0.0023871234	16	7859
HALLMARK_MITOTIC_SPINDLE	191	-0.13739568	-2.22812	0.001968504	0.003902793	32	10822
HALLMARK_PROTEIN_SECRETION	89	-0.18893844	-2.05363	0.0	0.009506062	95	11471
HALLMARK_DNA_REPAIR	131	-0.15529957	-2.04008	0.0057142857	0.009520178	108	13331
HALLMARK_ADIPOGENESIS	190	-0.12767072	-1.97636	0.001953125	0.013366195	165	11577
HALLMARK_MYC_TARGETS_V2	51	-0.23073834	-1.92325	0.01192843	0.015482817	208	10542
Up-regulated transcript
NAME	SIZE	ES	NES	NOM p-val	FDR q-val	FWER p-val	RANK AT MAX
HALLMARK_EPITHELIAL_MESENCHYMAL_TRANSITION	192	0.23889767	3.90313	0.0	0.0	0.0	5089
HALLMARK_INFLAMMATORY_RESPONSE	193	0.19027755	3.05266	0.0	0.0	0.0	6620
HALLMARK_COAGULATION	127	0.22199409	3.00785	0.0	0.0	0.0	4462
HALLMARK_INTERFERON_GAMMA_RESPONSE	181	0.18426266	2.87001	0.0	0.0	0.0	6259
HALLMARK_INTERFERON_ALPHA_RESPONSE	87	0.24622516	2.6547	0.0	5.5E-4	2	6259
HALLMARK_IL2_STAT5_SIGNALING	191	0.1454133	2.27832	0.001968504	0.005995043	26	5280
HALLMARK_ALLOGRAFT_REJECTION	188	0.13940096	2.20708	0.0	0.0068280213	35	9223
HALLMARK_APICAL_JUNCTION	191	0.13304324	2.18051	0.0020325202	0.008199759	48	7141
HALLMARK_ANGIOGENESIS	34	0.31288344	2.11223	0.003976143	0.010987737	73	4597
HALLMARK_KRAS_SIGNALING_DN	196	0.11819727	1.95698	0.0038314175	0.024343401	172	5278
HALLMARK_COMPLEMENT	181	0.11761631	1.84238	0.012145749	0.03856919	283	6805
HALLMARK_PEROXISOME	97	0.15188801	1.80642	0.018939395	0.04067188	318	12254
HALLMARK_P53_PATHWAY	189	0.112239875	1.75287	0.02	0.05106729	0.41	12254
HALLMARK_IL6_JAK_STAT3_SIGNALING	83	0.15807936	1.74423	0.01622718	0.048387926	418	8619

## Sheet: Table S4
Supplementary Table S4. Detailed results of leading edge set analysis in GSEA for the enriched gene set "OXIDATIVE_PHOSPHORYLATION" gene set in hippocampus and retina of Tg2576 vs WT mice.
Hippocampus
Gene Symbol	Gene name	RANK IN GENE LIST	RANK METRIC SCORE	RUNNING ES
Abcb7	ATP binding cassette subfamily B member 7 [Source:HGNC Symbol;Acc:HGNC:48]	14424	-0.11089524626731873	0.078490384
Acat1	acetyl-CoA acetyltransferase 1 [Source:HGNC Symbol;Acc:HGNC:93]	12861	-0.05097385123372078	0.104790725
Aifm1	apoptosis inducing factor mitochondria associated 1 [Source:HGNC Symbol;Acc:HGNC:8768]	11987	-0.03152204677462578	0.08358003
Aldh6a1	aldehyde dehydrogenase 6 family member A1 [Source:HGNC Symbol;Acc:HGNC:7179]	14334	-0.1061447262763977	0.072529785
Atp1b1	ATPase Na+/K+ transporting subunit beta 1 [Source:HGNC Symbol;Acc:HGNC:804]	12208	-0.03577812761068344	0.09301382
Atp5a1	ATP synthase, H+ transporting, mitochondrial F1 complex, alpha subunit 1 [Source:MGI Symbol;Acc:MGI:88115]	11873	-0.029350759461522102	0.07336509
Atp5j	ATP synthase, H+ transporting, mitochondrial F0 complex, subunit F [Source:MGI Symbol;Acc:MGI:107777]	4612	0.09750733524560928	-0.17136677
Atp5j2	ATP synthase, H+ transporting, mitochondrial F0 complex, subunit F2 [Source:MGI Symbol;Acc:MGI:1927558]	6975	0.024043140932917595	-0.097731926
Atp6ap1	ATPase H+ transporting accessory protein 1 [Source:HGNC Symbol;Acc:HGNC:868]	12654	-0.04558767378330231	0.083086796
Atp6v0e	ATPase H+ transporting V0 subunit e1 [Source:HGNC Symbol;Acc:HGNC:863]	13006	-0.05482090264558792	0.10741455
Atp6v1h	ATPase H+ transporting V1 subunit H [Source:HGNC Symbol;Acc:HGNC:18303]	10605	-0.007340106647461653	0.013243568
Bdh2	3-hydroxybutyrate dehydrogenase 2 [Source:HGNC Symbol;Acc:HGNC:32389]	15554	-0.20827223360538483	0.05561799
Cox4i1	cytochrome c oxidase subunit 4I1 [Source:HGNC Symbol;Acc:HGNC:2265]	10712	-0.009194111451506615	0.029593576
Cox7a2	cytochrome c oxidase subunit 7A2 [Source:HGNC Symbol;Acc:HGNC:2288]	11058	-0.01488860510289669	0.04286457
Cox7b	cytochrome c oxidase subunit 7B [Source:HGNC Symbol;Acc:HGNC:2291]	11021	-0.014261229895055294	0.027978146
Dlat	dihydrolipoamide S-acetyltransferase [Source:HGNC Symbol;Acc:HGNC:2896]	11721	-0.026372961699962616	0.059745166
Dld	dihydrolipoamide dehydrogenase [Source:HGNC Symbol;Acc:HGNC:2898]	12078	-0.03316675126552582	0.083769575
Dnase1l1	dihydrolipoamide S-succinyltransferase [Source:HGNC Symbol;Acc:HGNC:2911]	5802	0.06837214529514313	-0.13506503
Ech1	enoyl-CoA hydratase 1 [Source:HGNC Symbol;Acc:HGNC:3149]	12836	-0.05031069368124008	0.100597054
Eci1	enoyl-CoA delta isomerase 1 [Source:HGNC Symbol;Acc:HGNC:2703]	11900	-0.02980721928179264	0.07743742
Fdx1	ferredoxin 1 [Source:HGNC Symbol;Acc:HGNC:3638]	13385	-0.06622900813817978	0.10155232
Fh1	fumarate hydratase [Source:HGNC Symbol;Acc:HGNC:3700]	11637	-0.0247343759983778	0.05913094
Grpel1	GrpE like 1, mitochondrial [Source:HGNC Symbol;Acc:HGNC:19696]	12999	-0.05445852875709534	0.10212885
Hadha	hydroxyacyl-CoA dehydrogenase trifunctional multienzyme complex subunit alpha [Source:HGNC Symbol;Acc:HGNC:4801]	10632	-0.007929109036922455	0.017315904
Hccs	holocytochrome c synthase [Source:HGNC Symbol;Acc:HGNC:4837]	13701	-0.07765565812587738	0.09951221
Hsd17b10	hydroxysteroid 17-beta dehydrogenase 10 [Source:HGNC Symbol;Acc:HGNC:4800]	14381	-0.10813209414482117	0.075388744
Hspa9	heat shock protein family A (Hsp70) member 9 [Source:HGNC Symbol;Acc:HGNC:5244]	10448	-0.004961601924151182	0.0056373747
Idh2	isocitrate dehydrogenase (NADP(+)) 2 [Source:HGNC Symbol;Acc:HGNC:5383]	13509	-0.07096042484045029	0.10545019
Idh3a	isocitrate dehydrogenase (NAD(+)) 3 catalytic subunit alpha [Source:HGNC Symbol;Acc:HGNC:5384]	11561	-0.023298993706703186	0.05232098
Idh3g	isocitrate dehydrogenase (NAD(+)) 3 non-catalytic subunit gamma [Source:HGNC Symbol;Acc:HGNC:5386]	11048	-0.014714575372636318	0.03776087
Immt	inner membrane mitochondrial protein [Source:HGNC Symbol;Acc:HGNC:6047]	11505	-0.02247440442442894	0.050008032
Ldha	lactate dehydrogenase A [Source:HGNC Symbol;Acc:HGNC:6535]	14086	-0.09355346858501434	0.0818652
Lrpprc	leucine rich pentatricopeptide repeat containing [Source:HGNC Symbol;Acc:HGNC:15714]	11782	-0.027760349214076996	0.06746516
Maob	monoamine oxidase B [Source:HGNC Symbol;Acc:HGNC:6834]	15360	-0.1809619814157486	0.061677307
Mrpl11	mitochondrial ribosomal protein L11 [Source:HGNC Symbol;Acc:HGNC:14042]	15336	-0.1781693398952484	0.057422966
Mrpl15	mitochondrial ribosomal protein L15 [Source:HGNC Symbol;Acc:HGNC:14054]	13010	-0.05490335822105408	0.112882264
Mrpl35	mitochondrial ribosomal protein L35 [Source:HGNC Symbol;Acc:HGNC:14489]	14613	-0.12511801719665527	0.07273441
Mrps15	mitochondrial ribosomal protein S15 [Source:HGNC Symbol;Acc:HGNC:14504]	10147	-4.74852e+12	0.0010570695
Mrps22	mitochondrial ribosomal protein S22 [Source:HGNC Symbol;Acc:HGNC:14508]	12719	-0.04740454629063606	0.09056412
Mtrf1	mitochondrial translation release factor 1 [Source:HGNC Symbol;Acc:HGNC:7469]	14899	-0.14058803021907806	0.061093587
Mtrr	5-methyltetrahydrofolate-homocysteine methyltransferase reductase [Source:HGNC Symbol;Acc:HGNC:7473]	15295	-0.17273655533790588	0.05419999
Ndufa1	NADH:ubiquinone oxidoreductase subunit A1 [Source:HGNC Symbol;Acc:HGNC:7683]	11005	-0.013917068019509315	0.023238458
Ndufa5	NADH:ubiquinone oxidoreductase subunit A5 [Source:HGNC Symbol;Acc:HGNC:7688]	10692	-0.008952537551522255	0.025096562
Ndufa9	NADH:ubiquinone oxidoreductase subunit A9 [Source:HGNC Symbol;Acc:HGNC:7693]	10526	-0.006304287817329168	0.012325998
Ndufb2	NADH:ubiquinone oxidoreductase subunit B2 [Source:HGNC Symbol;Acc:HGNC:7697]	12807	-0.04962288960814476	0.09093567
Ndufc2	NADH:ubiquinone oxidoreductase subunit C2 [Source:HGNC Symbol;Acc:HGNC:7706]	11204	-0.017409557476639748	0.04542773
Ndufs1	NADH:ubiquinone oxidoreductase core subunit S1 [Source:HGNC Symbol;Acc:HGNC:7707]	10951	-0.012934197671711445	0.020804174
Ndufs2	NADH:ubiquinone oxidoreductase core subunit S2 [Source:HGNC Symbol;Acc:HGNC:7708]	13073	-0.05723843723535538	0.11477053
Ndufs4	NADH:ubiquinone oxidoreductase subunit S4 [Source:HGNC Symbol;Acc:HGNC:7711]	12203	-0.03575589507818222	0.08760678
Ndufv2	NADH:ubiquinone oxidoreductase core subunit V2 [Source:HGNC Symbol;Acc:HGNC:7717]	10634	-0.00795416347682476	0.022904951
Nqo2	N-ribosyldihydronicotinamide:quinone reductase 2 [Source:HGNC Symbol;Acc:HGNC:7856]	16153	-0.33521100878715515	0.024987904
Opa1	OPA1 mitochondrial dynamin like GTPase [Source:HGNC Symbol;Acc:HGNC:8140]	11759	-0.02733190916478634	0.063150145
Pdha1	OXA1L mitochondrial inner membrane protein [Source:HGNC Symbol;Acc:HGNC:8526]	5744	0.06958246231079102	-0.13725664
Pdk4	pyruvate dehydrogenase kinase 4 [Source:HGNC Symbol;Acc:HGNC:8812]	16413	-0.4496978521347046	0.014924463
Phyh	phytanoyl-CoA 2-hydroxylase [Source:HGNC Symbol;Acc:HGNC:8940]	12111	-0.03375832736492157	0.0874779
Retsat	retinol saturase [Source:HGNC Symbol;Acc:HGNC:25991]	15234	-0.1657155603170395	0.05219039
Rhot1	ras homolog family member T1 [Source:HGNC Symbol;Acc:HGNC:21168]	11478	-0.021956050768494606	0.045935698
Rhot2	ras homolog family member T2 [Source:HGNC Symbol;Acc:HGNC:21169]	10347	-0.0034067602828145027	0.006054514
Sdha	succinate dehydrogenase complex flavoprotein subunit A [Source:HGNC Symbol;Acc:HGNC:10680]	10289	-0.002493353793397546	-0.001847481
Sdhc	succinate dehydrogenase complex subunit C [Source:HGNC Symbol;Acc:HGNC:10682]	11419	-0.02105605974793434	0.043804757
Slc25a20	solute carrier family 25 member 20 [Source:HGNC Symbol;Acc:HGNC:1421]	14998	-0.14660349488258362	0.060797784
Suclg1	succinate-CoA ligase GDP/ADP-forming subunit alpha [Source:HGNC Symbol;Acc:HGNC:11449]	11600	-0.02409151755273342	0.05566529
Timm17a	translocase of inner mitochondrial membrane 17A [Source:HGNC Symbol;Acc:HGNC:17315]	11029	-0.014349689707159996	0.033203185
Tomm22	translocase of outer mitochondrial membrane 22 [Source:HGNC Symbol;Acc:HGNC:18002]	12460	-0.04088161140680313	0.089146115
Uqcr10	ubiquinol-cytochrome c reductase, complex III subunit X [Source:HGNC Symbol;Acc:HGNC:30863]	10301	-0.0026939576491713524	0.0031348823
Uqcrb	ubiquinol-cytochrome c reductase binding protein [Source:HGNC Symbol;Acc:HGNC:12582]	13446	-0.068485327064991	0.10356192
Uqcrc2	ubiquinol-cytochrome c reductase core protein 2 [Source:HGNC Symbol;Acc:HGNC:12586]	11376	-0.020268116146326065	0.04070312
Uqcrh	ubiquinol-cytochrome c reductase hinge protein [Source:HGNC Symbol;Acc:HGNC:12590]	12815	-0.04979240894317627	0.0961607
Vdac1	voltage dependent anion channel 1 [Source:HGNC Symbol;Acc:HGNC:12669]	12710	-0.04717438668012619	0.08539975
Retina
Gene Symbol	Gene name	RANK IN GENE LIST	RANK METRIC SCORE	RUNNING ES
Acaa2	acetyl-CoA acyltransferase 2 [Source:HGNC Symbol;Acc:HGNC:83]	14164	-0.18617813289165497	0.07142267
Acadm	acyl-CoA dehydrogenase medium chain [Source:HGNC Symbol;Acc:HGNC:89]	13450	-0.1543247401714325	0.08047771
Acadsb	acyl-CoA dehydrogenase short/branched chain [Source:HGNC Symbol;Acc:HGNC:91]	13579	-0.15795934200286865	0.07836185
Acadvl	acyl-CoA dehydrogenase very long chain [Source:HGNC Symbol;Acc:HGNC:92]	13183	-0.14106790721416473	0.07954506
Aco2	aconitase 2 [Source:HGNC Symbol;Acc:HGNC:118]	11746	-0.08910023421049118	0.029676523
Afg3l2	AFG3 like matrix AAA peptidase subunit 2 [Source:HGNC Symbol;Acc:HGNC:315]	11905	-0.09501049667596817	0.03716138
Atp5b	ATP synthase F1 subunit beta [Source:HGNC Symbol;Acc:HGNC:830]	10106	-0.04366074129939079	0.0035444808
Atp5c1	ATP synthase F1 subunit gamma [Source:HGNC Symbol;Acc:HGNC:833]	12714	-0.12401196360588074	0.0737363
Atp5d	ATP synthase F1 subunit delta [Source:HGNC Symbol;Acc:HGNC:837]	13107	-0.13678324222564697	0.06702471
Atp5g3	ATP synthase, H+ transporting, mitochondrial F0 complex, subunit C3 (subunit 9) [Source:MGI Symbol;Acc:MGI:2442035]	6920	0.025335757061839104	-0.105815925
Atp5o	ATP synthase peripheral stalk subunit OSCP [Source:HGNC Symbol;Acc:HGNC:850]	12479	-0.1152142733335495	0.05944148
Atp6v1c1	ATPase H+ transporting V1 subunit C1 [Source:HGNC Symbol;Acc:HGNC:856]	10749	-0.061319462954998016	0.021638453
Atp6v1d	ATPase H+ transporting V1 subunit D [Source:HGNC Symbol;Acc:HGNC:13527]	10748	-0.061286356300115585	0.015988735
Atp6v1e1	ATPase H+ transporting V1 subunit E1 [Source:HGNC Symbol;Acc:HGNC:857]	13899	-0.1735861748456955	0.07607906
Atp6v1f	ATPase H+ transporting V1 subunit F [Source:HGNC Symbol;Acc:HGNC:16832]	9518	-0.0290567297488451	-0.017886262
Atp6v1h	ATPase H+ transporting V1 subunit H [Source:HGNC Symbol;Acc:HGNC:18303]	8623	-0.0065261805430054665	-0.060664456
Bax	BCL2 associated X, apoptosis regulator [Source:HGNC Symbol;Acc:HGNC:959]	10937	-0.06644953787326813	0.02736392
Bckdha	branched chain keto acid dehydrogenase E1 subunit alpha [Source:HGNC Symbol;Acc:HGNC:986]	13443	-0.15396727621555328	0.075192004
Casp7	caspase 7 [Source:HGNC Symbol;Acc:HGNC:1508]	12536	-0.11697313189506531	0.06169376
Cox10	cytochrome c oxidase assembly factor heme A:farnesyltransferase COX10 [Source:HGNC Symbol;Acc:HGNC:2260]	10986	-0.06755372881889343	0.041522317
Cox11	Cytochrome c oxidase assembly protein 11, copper chaperone [Source:MGI Symbol;Acc:MGI:1917052]	15109	-0.2566419541835785	0.05977396
Cox15	Cytochrome c oxidase assembly protein 15 [Source:MGI Symbol;Acc:MGI:1920112]	15529	-0.3055916726589203	0.057134703
Cox4i1	Cytochrome c oxidase subunit 4I1 [Source:MGI Symbol;Acc:MGI:88473]	14424	-0.11089524626731873	0.078490384
Cox5a	cytochrome c oxidase subunit 5A [Source:HGNC Symbol;Acc:HGNC:2267]	10383	-0.05116763338446617	0.021001603
Cox5b	cytochrome c oxidase subunit 5B [Source:HGNC Symbol;Acc:HGNC:2269]	8989	-0.016065726056694984	-0.025765292
Cox6a1	cytochrome c oxidase subunit 6A1 [Source:HGNC Symbol;Acc:HGNC:2277]	8740	-0.009678537026047707	-0.05634191
Cox7a2	cytochrome c oxidase subunit 7A2 [Source:HGNC Symbol;Acc:HGNC:2288]	8592	-0.00578332832083106	-0.06449412
Cpt1a	carnitine palmitoyltransferase 1A [Source:HGNC Symbol;Acc:HGNC:2328]	14608	-0.21322038769721985	0.07303775
Cs	citrate synthase [Source:HGNC Symbol;Acc:HGNC:2422]	9161	-0.01976846717298031	-0.0304899
Cyb5a	cytochrome b5 type A [Source:HGNC Symbol;Acc:HGNC:2570]	9429	-0.026973988860845566	-0.018197145
Cyb5r3	cytochrome b5 reductase 3 [Source:HGNC Symbol;Acc:HGNC:2873]	8551	-0.004648229572921991	-0.08484825
Dlst	dihydrolipoamide S-succinyltransferase [Source:HGNC Symbol;Acc:HGNC:2911]	12315	-0.10931561887264252	0.046549585
Eci1	enoyl-CoA delta isomerase 1 [Source:HGNC Symbol;Acc:HGNC:2703]	13685	-0.16330450773239136	0.08335175
Etfa	electron transfer flavoprotein subunit alpha [Source:HGNC Symbol;Acc:HGNC:3481]	10056	-0.04266731068491936	8675.23
Etfdh	electron transfer flavoprotein dehydrogenase [Source:HGNC Symbol;Acc:HGNC:3483]	14449	-0.203116312623024	0.0655529
Fh1	fumarate hydratase [Source:HGNC Symbol;Acc:HGNC:3700]	10903	-0.06538797169923782	0.023716265
Fxn	frataxin [Source:HGNC Symbol;Acc:HGNC:3951]	16163	-0.42725035548210144	0.030091604
Glud1	glutamate dehydrogenase 1 [Source:HGNC Symbol;Acc:HGNC:4335]	11378	-0.0772346630692482	0.0348714
Gpi1	glucose-6-phosphate isomerase [Source:HGNC Symbol;Acc:HGNC:4458]	8542	-0.004471984691917896	-0.095723
Grpel1	GrpE like 1, mitochondrial [Source:HGNC Symbol;Acc:HGNC:19696]	9276	-0.02325167879462242	-0.020335628
Hadha	hydroxyacyl-CoA dehydrogenase trifunctional multienzyme complex subunit alpha [Source:HGNC Symbol;Acc:HGNC:4801]	15418	-0.2930394411087036	0.058158528
Hspa9	heat shock protein family A (Hsp70) member 9 [Source:HGNC Symbol;Acc:HGNC:5244]	9952	-0.03997388482093811	-0.009954104
Idh1	isocitrate dehydrogenase (NADP(+)) 1 [Source:HGNC Symbol;Acc:HGNC:5382]	14600	-0.21276596188545227	0.06781272
Immt	inner membrane mitochondrial protein [Source:HGNC Symbol;Acc:HGNC:6047]	10956	-0.06678789108991623	0.031921603
Ldha	lactate dehydrogenase A [Source:HGNC Symbol;Acc:HGNC:6535]	10502	-0.05467984452843666	0.01949243
Ldhb	lactate dehydrogenase B [Source:HGNC Symbol;Acc:HGNC:6541]	11605	-0.08511573076248169	0.026810018
Lrpprc	leucine rich pentatricopeptide repeat containing [Source:HGNC Symbol;Acc:HGNC:15714]	12111	-0.10216058790683746	0.041794814
Maob	monoamine oxidase B [Source:HGNC Symbol;Acc:HGNC:6834]	8847	-0.012560001574456692	-0.05141267
Mdh1	malate dehydrogenase 1 [Source:HGNC Symbol;Acc:HGNC:6970]	11285	-0.07470373809337616	0.029092804
Mdh2	malate dehydrogenase 2 [Source:HGNC Symbol;Acc:HGNC:6971]	13013	-0.13270951807498932	0.06701717
Mfn2	mitofusin 2 [Source:HGNC Symbol;Acc:HGNC:16877]	10220	-0.046596042811870575	0.019469809
Mrpl15	mitochondrial ribosomal protein L15 [Source:HGNC Symbol;Acc:HGNC:14054]	8898	-0.013614224269986153	-0.03737561
Mrpl34	mitochondrial ribosomal protein L34 [Source:HGNC Symbol;Acc:HGNC:14488]	13168	-0.14002206921577454	0.0747447
Mrps11	mitochondrial ribosomal protein S11 [Source:HGNC Symbol;Acc:HGNC:14050]	12421	-0.11323998868465424	0.051539488
Mrps12	mitochondrial ribosomal protein S12 [Source:HGNC Symbol;Acc:HGNC:10380]	14819	-0.23107455670833588	0.07165746
Mrps15	mitochondrial ribosomal protein S15 [Source:HGNC Symbol;Acc:HGNC:14504]	12563	-0.11800925433635712	0.07718687
Mrps30	mitochondrial ribosomal protein S30 [Source:HGNC Symbol;Acc:HGNC:8769]	8561	-0.00495534623041749	-0.07974455
Mtrf1	mitochondrial translation release factor 1 [Source:HGNC Symbol;Acc:HGNC:7469]	8792	-0.011032306589186192	-0.053786285
Mtx2	metaxin 2 [Source:HGNC Symbol;Acc:HGNC:7506]	12001	-0.09783729910850525	0.037047584
Ndufa2	NADH:ubiquinone oxidoreductase subunit A2 [Source:HGNC Symbol;Acc:HGNC:7685]	11311	-0.0752502828836441	0.033225805
Ndufa3	NADH:ubiquinone oxidoreductase subunit B1 [Source:HGNC Symbol;Acc:HGNC:7695]	14776	-0.22816160321235657	0.06855582
Ndufa4	NDUFA4 mitochondrial complex associated [Source:HGNC Symbol;Acc:HGNC:7687]	9399	-0.02607738971710205	-0.022087475
Ndufa5	NADH:ubiquinone oxidoreductase subunit A5 [Source:HGNC Symbol;Acc:HGNC:7688]	9970	-0.04037505388259888	-0.0053357524
Ndufa8	NADH:ubiquinone oxidoreductase subunit A8 [Source:HGNC Symbol;Acc:HGNC:7692]	10033	-0.04186708480119705	-0.0034474859
Ndufa9	NADH:ubiquinone oxidoreductase subunit A9 [Source:HGNC Symbol;Acc:HGNC:7693]	8547	-0.004524929914623499	-0.09031596
Ndufb2	NADH:ubiquinone oxidoreductase subunit B2 [Source:HGNC Symbol;Acc:HGNC:7697]	10981	-0.06750979274511337	0.036115274
Ndufb3	NADH:ubiquinone oxidoreductase subunit B3 [Source:HGNC Symbol;Acc:HGNC:7698]	10135	-0.044484302401542664	0.0074954783
Ndufb6	NADH:ubiquinone oxidoreductase subunit B6 [Source:HGNC Symbol;Acc:HGNC:7701]	12245	-0.10680017620325089	0.03937561
Ndufb7	NADH:ubiquinone oxidoreductase subunit B7 [Source:HGNC Symbol;Acc:HGNC:7702]	9220	-0.02156117744743824	-0.022648573
Ndufb8	NADH:ubiquinone oxidoreductase subunit B8 [Source:HGNC Symbol;Acc:HGNC:7703]	14340	-0.19685040414333344	0.06645539
Ndufc1	NADH:ubiquinone oxidoreductase subunit C1 [Source:HGNC Symbol;Acc:HGNC:7705]	12345	-0.11063549667596817	0.050439913
Ndufs1	NADH:ubiquinone oxidoreductase core subunit S1 [Source:MGI Symbol;Acc:MGI:2443241]	10841	-0.0636913850903511	0.02176733
Ndufs2	NADH:ubiquinone oxidoreductase core subunit S2 [Source:HGNC Symbol;Acc:HGNC:7708]	8984	-0.01596677675843239	-0.031172335
Ndufs8	NADH:ubiquinone oxidoreductase core subunit S8 [Source:HGNC Symbol;Acc:HGNC:7715]	9903	-0.03887844830751419	-0.012691731
Ndufv1	NADH:ubiquinone oxidoreductase core subunit V1 [Source:HGNC Symbol;Acc:HGNC:7716]	12543	-0.11716976761817932	0.07268985
Nnt	nicotinamide nucleotide transhydrogenase [Source:HGNC Symbol;Acc:HGNC:7863]	14579	-0.21094636619091034	0.06337637
Oat	ornithine aminotransferase [Source:HGNC Symbol;Acc:HGNC:8091]	9697	-0.033453766256570816	-0.0059043914
Ogdh	oxoglutarate dehydrogenase [Source:HGNC Symbol;Acc:HGNC:8124]	9565	-0.03005223535001278	-0.015027299
Oxa1l	OXA1L mitochondrial inner membrane protein [Source:HGNC Symbol;Acc:HGNC:8526]	10217	-0.04637201130390167	0.013941428
Pdhb	pyruvate dehydrogenase E1 subunit beta [Source:HGNC Symbol;Acc:HGNC:8808]	10142	-0.044860728085041046	0.012781184
Pdhx	pyruvate dehydrogenase complex component X [Source:HGNC Symbol;Acc:HGNC:21350]	13940	-0.17594106495380402	0.07930204
Pdp1	pyruvate dehydrogenase phosphatase catalytic subunit 1 [Source:HGNC Symbol;Acc:HGNC:9279]	10657	-0.05865102261304855	0.015799189
Phb2	prohibitin 2 [Source:HGNC Symbol;Acc:HGNC:30306]	12434	-0.11361198872327805	0.05646118
Pmpca	peptidase, mitochondrial processing subunit alpha [Source:HGNC Symbol;Acc:HGNC:18667]	8656	-0.00747379707172513	-0.056956135
Polr2f	RNA polymerase II, I and III subunit F [Source:HGNC Symbol;Acc:HGNC:9193]	12541	-0.11711437255144119	0.0671008
Por	cytochrome p450 oxidoreductase [Source:HGNC Symbol;Acc:HGNC:9208]	13109	-0.1369726061820984	0.07261376
Prdx3	peroxiredoxin 3 [Source:HGNC Symbol;Acc:HGNC:9354]	12032	-0.09914098680019379	0.04087724
Retsat	retinol saturase [Source:HGNC Symbol;Acc:HGNC:25991]	12254	-0.107187919318676	0.04453998
Rhot1	ras homolog family member T1 [Source:HGNC Symbol;Acc:HGNC:21168]	11747	-0.08913730084896088	0.035326242
Rhot2	ras homolog family member T2 [Source:HGNC Symbol;Acc:HGNC:21169]	11820	-0.09178414195775986	0.03660782
Sdha	succinate dehydrogenase complex flavoprotein subunit A [Source:HGNC Symbol;Acc:HGNC:10680]	10367	-0.050749119371175766	0.016261915
Sdhb	succinate dehydrogenase complex iron sulfur subunit B [Source:HGNC Symbol;Acc:HGNC:10681]	8590	-0.005688315257430077	-0.07008316
Slc25a11	solute carrier family 25 member 11 [Source:HGNC Symbol;Acc:HGNC:10981]	9606	-0.03103797137737274	-0.006093938
Slc25a12	solute carrier family 25 member 12 [Source:HGNC Symbol;Acc:HGNC:10982]	15339	-0.2819697856903076	0.05724096
Slc25a20	solute carrier family 25 member 20 [Source:HGNC Symbol;Acc:HGNC:1421]	8569	-0.0052002184092998505	-0.074519515
Sucla2	succinate-CoA ligase ADP-forming subunit beta [Source:HGNC Symbol;Acc:HGNC:11448]	9214	-0.02133488468825817	-0.027994948
Surf1	SURF1 cytochrome c oxidase assembly factor [Source:HGNC Symbol;Acc:HGNC:11474]	15246	-0.2725321352481842	0.05717275
Tcirg1	T cell immune regulator 1, ATPase H+ transporting V0 subunit a3 [Source:HGNC Symbol;Acc:HGNC:11647]	8852	-0.01276401150971651	-0.04600563
Timm10	translocase of inner mitochondrial membrane 10 [Source:HGNC Symbol;Acc:HGNC:11814]	15647	-0.3218684494495392	0.0556862
Timm13	translocase of inner mitochondrial membrane 13 [Source:HGNC Symbol;Acc:HGNC:11816]	12974	-0.13133077323436737	0.063672855
Timm8b	translocase of inner mitochondrial membrane 8 homolog B [Source:HGNC Symbol;Acc:HGNC:11818]	8927	-0.014492731541395187	-0.033424612
Uqcr11	ubiquinol-cytochrome c reductase, complex III subunit XI [Source:HGNC Symbol;Acc:HGNC:30862]	11641	-0.08635805547237396	0.030336337
Uqcrc1	ubiquinol-cytochrome c reductase core protein 1 [Source:HGNC Symbol;Acc:HGNC:12585]	9591	-0.030662303790450096	-0.010894296
Uqcrfs1	ubiquinol-cytochrome c reductase, Rieske iron-sulfur polypeptide 1 [Source:HGNC Symbol;Acc:HGNC:12587]	8865	-0.013064581900835037	-0.041083936
Uqcrq	ubiquinol-cytochrome c reductase complex III subunit VII [Source:HGNC Symbol;Acc:HGNC:29594]	13668	-0.16252970695495605	0.07867273
Vdac2	voltage dependent anion channel 2 [Source:HGNC Symbol;Acc:HGNC:12672]	13340	-0.14824797213077545	0.07573048
ES: Enrichment Score.

## Sheet: Table S5
Supplementary Table S5. Gene set enrichment analysis (GSEA) results of transcriptome data in the hippocampus of 5-month-old heterozygous Tg2576 mice and wt littermates (GSE31624)
Down-regulated transcript
NAME	SIZE	ES	NES	NOM p-val	FDR q-val	FWER p-val	RANK AT MAX
HALLMARK_OXIDATIVE_PHOSPHORYLATION	197	-0.32856876	-5.31255	0.0	0.0	0.0	7239
HALLMARK_ADIPOGENESIS	198	-0.21925034	-3.5529	0.0	0.0	0.0	6794
HALLMARK_DNA_REPAIR	150	-0.21509548	-3.05135	0.0	0.0	0.0	4154
HALLMARK_MYC_TARGETS_V2	58	-0.31215328	-2.82075	0.0	0.0	0.0	6485
HALLMARK_FATTY_ACID_METABOLISM	158	-0.19266143	-2.74547	0.0	0.0	0.0	5584
HALLMARK_MYC_TARGETS_V1	198	-0.16273412	-2.60575	0.0	2105.26	1	8784
HALLMARK_CHOLESTEROL_HOMEOSTASIS	74	-0.2020513	-2.04579	0.0	0.014088874	0.1	4675
HALLMARK_REACTIVE_OXYGEN_SPECIES_PATHWAY	49	-0.2396669	-1.97423	0.0038986355	0.0196481	157	3107
HALLMARK_MTORC1_SIGNALING	198	-0.10986955	-1.81251	0.019646365	0.04117871	325	8564
HALLMARK_E2F_TARGETS	199	-0.10898911	-1.78265	0.018329939	0.043576557	368	10008
Up-regulated transcript
NAME	SIZE	ES	NES	NOM p-val	FDR q-val	FWER p-val	RANK AT MAX
HALLMARK_KRAS_SIGNALING_DN	199	0.16688721	2.77426	0.0	0.0	0.0	5859
HALLMARK_ALLOGRAFT_REJECTION	199	0.1409237	2.28791	0.004056795	0.012565577	25	5456
HALLMARK_INFLAMMATORY_RESPONSE	194	0.12482977	2.0222	0.0040899795	0.034183983	97	7435
HALLMARK_UV_RESPONSE_DN	143	0.14683077	2.01952	0.0038910506	0.02657223	0.1	7924
